# Supplementary material for: The effect of differential spatiotopic information on the acquisition and generalization of fear of movement-related pain
Source: PeerJ. 2019 May 15;7:e6913. doi: 10.7717/peerj.6913 (PMC6525585; doi:10.7717/peerj.6913)
Supplement: Supplemental Information 1 — The sheet “legend” includes the explanation of the variable names. [file peerj-07-6913-s001.xlsx]

## Sheet: data questionnaires
id	Age	Sex M=0; V=1	Condition	Balancering	Shock pijnlijk_start	shock intensiteit_ma	STAI-T1-10 [STAI1]	STAI-T1-10 [STAI2]	STAI-T1-10 [STAI3]	STAI-T1-10 [STAI4]	STAI-T1-10 [STAI5]	STAI-T1-10 [STAI6]	STAI-T1-10 [STAI7]	STAI-T1-10 [STAI8]	STAI-T1-10 [STAI9]	STAI-T1-10 [STA10]	STAI-T11-20 [STA11]	STAI-T11-20 [STA12]	STAI-T11-20 [STA13]	STAI-T11-20 [STA14]	STAI-T11-20 [STA15]	STAI-T11-20 [STA16]	STAI-T11-20 [STA17]	STAI-T11-20 [STA18]	STAI-T11-20 [STA19]	STAI-T11-20 [STA20]	STAI_tot	PANAS [PAN1]	PANAS [PAN2]	PANAS [PAN3]	PANAS [PAN4]	PANAS [PAN5]	PANAS [PAN6]	PANAS [PAN7]	PANAS [PAN8]	PANAS [PAN9]	PANAS [PAN10]	PANAS [PAN11]	PANAS [PAN12]	PANAS [PAN13]	PANAS [PAN14]	PANAS [PAN15]	PANAS [PAN16]	PANAS [PAN17]	PANAS [PAN18]	PANAS [PAN19]	PANAS [PAN20]	NA	PA
1	20	1	LOC	L	8	17	2	4	1	4	3	2	1	3	4	1	2	4	2	2	2	2	4	4	1	3	69	3	4	3	3	3	4	3	2	3	1	5	4	4	3	3	2	2	4	3	2	34	27
2	19	1	LOC	R	8	32	4	2	4	2	1	3	3	1	2	4	1	2	3	3	4	4	2	2	4	1	30	4	1	5	1	3	1	2	1	5	3	3	3	1	1	1	3	3	2	4	1	14	34
3	20	1	MOV	L	9	32	3	2	3	2	1	4	3	2	3	3	1	2	4	4	3	3	4	3	4	3	39	4	3	4	1	3	1	2	2	4	3	2	3	2	4	4	3	3	2	3	4	23	34
4	20	1	MOV	R	8	48	4	2	4	3	2	1	3	1	2	3	1	2	3	4	4	3	4	3	4	3	40	4	2	4	1	4	2	3	1	5	4	3	4	2	4	2	4	4	3	5	1	20	42
5	19	1	LOC	L	8.5	40	3	3	2	2	3	2	3	2	4	3	3	2	3	3	1	3	4	3	2	3	54	4	3	3	2	3	1	2	4	3	2	5	1	1	5	4	2	3	1	3	2	25	29
6	24	1	LOC	R	7	11	3	2	3	2	2	3	2	1	3	3	2	2	4	4	2	3	3	1	2	2	41	4	1	4	1	3	2	1	1	4	2	2	3	2	2	3	3	4	3	4	1	17	33
7	19	1	MOV	L	6	20	4	2	4	1	1	3	3	1	1	4	1	3	4	4	4	4	1	1	3	1	26	4	1	5	1	3	2	2	1	4	3	1	3	1	3	2	5	4	2	4	2	15	38
8	23	1	MOV	R	8	20	4	2	3	1	1	3	4	1	2	4	1	2	4	4	4	4	2	1	4	1	26	4	1	5	2	3	1	1	1	4	4	3	3	1	3	2	4	4	2	5	1	15	39
9	19	1	LOC	L	8	20	3	2	3	3	3	2	2	2	3	3	2	3	3	3	3	3	3	3	2	3	50	2	2	4	2	3	3	2	1	4	1	3	3	2	4	4	4	3	4	4	3	26	32
10	26	1	LOC	R	8	17	3	2	3	2	1	4	2	1	2	3	2	1	4	4	3	3	2	2	2	1	35	1	1	4	1	3	3	1	1	5	4	2	5	3	4	2	5	4	2	5	1	17	40
11	28	0	MOV	L	8	36	2	3	2	3	1	2	2	2	3	2	1	3	3	2	3	2	2	2	2	2	50	4	2	2	2	2	1	1	1	3	2	2	3	1	4	3	2	3	3	2	1	17	27
12	24	0	MOV	R	9	17	3	3	2	3	2	2	1	1	1	3	2	2	3	3	2	3	3	2	2	1	46	3	2	4	3	4	4	2	4	4	2	4	3	3	2	3	3	4	4	4	2	31	33
13	23	1	LOC	L	8	24	4	2	4	2	1	3	3	1	2	4	1	2	4	4	3	4	2	1	3	1	29	4	1	4	1	3	2	1	1	4	3	2	3	2	3	2	3	3	2	4	1	15	34
14	22	0	LOC	R	8	36	4	3	3	1	1	2	3	1	3	3	2	2	2	2	4	3	2	1	4	2	38	5	1	5	1	3	1	2	1	4	3	1	3	2	3	3	4	4	3	4	2	17	38
15	24	1	MOV	L	8	20	3	2	3	1	2	3	2	1	3	3	2	3	3	3	3	3	2	2	4	2	40	3	3	3	3	1	4	2	1	3	1	3	3	4	3	3	1	4	2	3	2	27	25
16	26	1	MOV	R	7	44	3	2	3	3	2	3	2	2	4	3	3	3	2	3	2	3	4	3	2	2	52	4	3	3	2	3	2	3	1	4	2	2	2	1	3	2	2	3	3	3	2	21	29
17	28	1	LOC	L	8	24	4	1	4	1	2	4	4	2	2	4	1	1	4	4	3	4	2	1	2	1	27	4	1	5	1	4	4	1	2	5	5	3	3	1	4	1	5	4	2	4	1	17	43
18	55	0	LOC	R	8	20	3	2	3	2	2	2	3	2	3	3	2	2	3	3	3	3	2	2	3	2	42	4	1	3	1	4	2	1	1	4	4	2	4	1	3	3	3	4	3	4	1	16	37
19	51	0	MOV	L	8	32	3	2	3	2	1	2	3	1	2	3	1	2	3	3	4	3	2	1	3	1	35	4	1	4	1	3	1	1	1	4	4	1	4	1	4	2	4	4	3	4	1	13	39
20	55	1	MOV	R	6	11	3	1	3	2	1	2	1	1	3	3	1	1	2	2	2	3	3	2	1	1	44	4	2	4	2	3	2	3	1	4	4	3	4	2	3	2	3	3	2	4	3	22	36
21	49	1	LOC	L	8	24	3	2	3	2	1	3	3	2	2	3	1	2	3	3	3	3	2	2	3	2	38	4	3	4	2	4	2	2	1	4	3	3	4	2	3	2	3	3	2	2	3	22	34
22	23	1	LOC	R	8	11	3	2	4	2	1	3	3	1	2	4	2	1	4	4	3	4	2	1	4	1	29	4	2	4	1	4	1	1	2	4	5	2	5	1	4	2	5	5	1	5	1	14	45
23	29	0	MOV	L	8	14	4	2	4	2	1	2	3	1	2	4	1	2	3	4	3	4	2	1	3	2	32	4	1	4	1	3	2	1	1	4	3	2	3	2	4	2	2	4	2	4	1	15	35
24	19	1	MOV	R	6	8	3	3	3	2	1	3	3	1	2	4	1	2	2	3	3	3	3	2	2	2	40	4	3	5	2	3	1	4	1	5	3	3	4	2	4	4	4	4	3	4	4	27	40
25	22	1	LOC	L	7.5	44	3	2	3	4	2	2	3	2	4	3	2	3	3	3	2	3	4	4	3	3	52	3	2	3	3	3	4	1	2	2	4	5	3	1	2	4	3	3	2	2	1	25	28
26	24	1	LOC	R	8	40	3	2	3	1	1	2	3	1	2	4	1	2	4	4	3	3	1	1	2	1	32	4	2	4	1	4	2	1	1	4	3	2	3	1	4	2	3	4	1	4	1	14	37
27	22	1	MOV	L	8	20	4	2	4	1	1	3	3	1	1	4	1	3	4	4	4	4	1	1	3	1	26	4	2	5	1	4	3	2	1	5	4	1	3	2	3	2	3	4	2	4	2	18	39
28	25	0	MOV	R	8	14	4	1	3	1	1	3	3	1	2	3	1	1	4	4	4	3	2	2	3	1	29	4	1	4	1	4	2	1	1	4	4	2	4	1	3	1	3	4	2	4	1	13	38
29	23	1	LOC	L	8	28	4	1	4	1	1	3	3	1	2	4	1	2	4	4	4	4	1	2	2	1	27	4	2	5	1	4	1	2	1	5	4	1	4	1	4	1	4	4	2	5	2	14	43
30	22	1	LOC	R	9	14	4	2	4	1	2	3	3	1	2	4	1	2	4	4	3	4	2	2	4	1	29	4	2	4	1	4	2	1	2	4	3	2	4	1	3	1	3	4	2	4	1	15	37
31	24	1	MOV	L	7	14	3	3	3	2	3	2	2	3	4	3	3	2	2	2	1	3	3	3	2	3	56	4	2	5	2	3	1	5	2	5	2	3	3	2	2	4	2	2	4	2	4	29	30
32	22	1	MOV	R	7.5	14	3	2	3	2	3	2	2	2	3	2	2	3	2	2	3	3	2	3	3	2	49	4	2	4	2	3	2	2	1	4	3	2	4	2	4	3	4	3	2	3	2	20	36
33	24	0	LOC	L	7.5	96	4	1	4	1	4	2	4	1	4	4	1	1	4	4	4	4	4	4	4	4	37	3	1	4	1	4	1	1	2	3	5	1	3	1	2	1	3	3	1	3	1	11	33
34	21	1	LOC	R	6	8	3	1	3	1	1	2	4	1	1	3	1	1	4	4	3	3	1	1	4	1	27	2	1	3	1	4	1	1	1	3	4	3	5	1	5	1	3	3	1	2	1	12	34
35	23	0	MOV	L	6	11	4	3	4	2	2	3	3	2	3	4	1	3	4	3	3	4	2	1	2	2	37	5	2	5	1	3	1	2	1	5	3	2	3	1	5	4	4	3	4	5	2	20	41
36	27	0	MOV	R	8	11	3	1	3	1	1	3	3	1	1	3	1	2	3	3	3	3	1	1	4	1	30	4	1	4	1	3	2	1	1	4	3	2	4	1	4	1	3	4	1	3	1	12	36
37	22	1	LOC	L	6	48	4	2	4	1	2	4	3	1	2	4	2	1	4	4	4	4	2	1	3	1	27	4	2	5	1	4	2	1	1	4	4	3	4	2	3	2	4	4	2	4	1	17	40
38	23	1	LOC	R	7	14	2	3	3	2	1	3	2	1	3	3	3	2	2	3	2	3	3	2	2	2	47	4	3	3	2	4	3	2	3	5	3	4	4	1	4	4	4	3	4	4	2	28	38
39	23	0	MOV	L	8	11	3	2	3	1	1	3	3	1	1	3	2	1	4	4	3	3	2	1	3	2	32	3	1	3	1	4	1	1	2	2	4	2	3	1	2	2	3	3	1	2	1	13	29
40	19	0	MOV	R	7	36	3	2	3	1	1	2	3	1	2	3	2	2	4	4	3	3	2	1	2	1	35	4	1	4	1	3	2	1	3	4	4	3	4	2	1	2	3	4	3	3	1	19	34
41	22	1	LOC	L	8	11	4	3	3	1	2	2	2	1	2	4	1	3	3	3	4	4	1	1	2	1	35	4	1	5	1	4	1	1	1	4	1	3	4	2	2	2	4	4	4	4	1	17	36
42	20	0	LOC	R	8	88	4	2	3	1	1	1	3	1	1	4	1	1	3	3	3	3	2	1	3	1	32	4	2	2	2	4	2	2	1	5	5	1	4	1	4	2	4	3	2	4	1	16	39
43	20	0	MOV	L	7.5	11	4	2	4	1	1	3	2	1	2	4	1	1	4	4	4	4	2	1	2	1	28	4	1	5	1	4	1	1	2	5	4	2	3	1	3	2	4	3	2	4	1	14	39
44	22	1	MOV	R	8	20	3	2	3	2	1	3	3	2	2	3	1	2	3	3	3	3	2	2	3	1	37	4	2	3	1	2	2	2	1	3	3	2	3	2	4	2	2	3	2	3	2	18	30
45	22	1	LOC	L	6	14	2	1	2	4	2	2	2	3	3	2	3	2	2	3	3	3	4	3	2	2	54	3	2	3	3	2	1	2	1	4	3	1	3	2	4	3	2	3	3	2	3	21	29
46	22	1	LOC	R	6	14	3	3	3	2	1	1	3	1	2	3	2	2	4	4	2	3	3	1	3	2	40	4	2	4	1	3	1	2	3	4	3	4	4	2	3	5	3	3	3	2	2	25	33
47	23	0	MOV	L	8	14	4	2	4	1	1	3	3	1	1	4	1	1	4	4	4	4	1	1	3	1	24	4	1	5	1	4	1	1	2	4	4	2	4	1	3	2	4	4	2	4	1	14	40
48	33	0	MOV	R	8	36	3	3	3	2	2	1	1	1	4	4	2	3	4	4	2	3	3	2	1	2	48	3	2	4	3	2	4	1	1	3	2	2	2	1	2	5	3	3	3	2	1	23	26
49	23	1	LOC	L	8	28	3	2	3	2	1	2	3	1	1	4	1	1	4	4	3	4	2	1	4	1	29	4	1	4	1	5	1	1	3	4	4	3	4	1	3	2	4	3	2	4	1	16	39
50	26	1	LOC	R	6	11	3	2	3	1	1	3	4	1	2	2	2	1	4	4	3	3	1	1	4	1	30	3	2	4	1	4	1	1	1	3	4	3	3	2	3	2	3	3	3	3	1	17	33
51	26	0	MOV	L	5	17	3	2	3	2	2	3	4	1	2	3	2	3	3	3	3	3	2	2	3	2	39	4	1	3	1	3	1	1	1	3	3	1	4	2	3	2	4	4	3	3	1	14	34
[truncated: 51 more columns]

## Sheet: legend
Variable name	Explanation
id	Participant Number
Age	Age
Sex M=0; V=1	Sex: 1= female; 0= male
Condition	LOC=location group; MOV=movement group
Balancering	L= left movement CS+; R = right movement CS+
Shock pijnlijk_start	intensity calibration painful stimulus (rating scale from 0-10)
shock intensiteit_ma	intensity calibration painful stimulus (in miliamperes)
STAI-T1-10 [STAI1]	STAI item1
STAI-T1-10 [STAI2]	STAI item2
STAI-T1-10 [STAI3]	STAI item3
STAI-T1-10 [STAI4]	STAI item4
STAI-T1-10 [STAI5]	STAI item5
STAI-T1-10 [STAI6]	STAI item6
STAI-T1-10 [STAI7]	STAI item7
STAI-T1-10 [STAI8]	STAI item8
STAI-T1-10 [STAI9]	STAI item9
STAI-T1-10 [STA10]	STAI item10
STAI-T11-20 [STA11]	STAI item11
STAI-T11-20 [STA12]	STAI item12
STAI-T11-20 [STA13]	STAI item13
STAI-T11-20 [STA14]	STAI item14
STAI-T11-20 [STA15]	STAI item15
STAI-T11-20 [STA16]	STAI item16
STAI-T11-20 [STA17]	STAI item17
STAI-T11-20 [STA18]	STAI item18
STAI-T11-20 [STA19]	STAI item19
STAI-T11-20 [STA20]	STAI item20
STAI_tot	Total score of STAI
PANAS [PAN1]	PANAS item1
PANAS [PAN2]	PANAS item2
PANAS [PAN3]	PANAS item3
PANAS [PAN4]	PANAS item4
PANAS [PAN5]	PANAS item5
PANAS [PAN6]	PANAS item6
PANAS [PAN7]	PANAS item7
PANAS [PAN8]	PANAS item8
PANAS [PAN9]	PANAS item9
PANAS [PAN10]	PANAS item10
PANAS [PAN11]	PANAS item11
PANAS [PAN12]	PANAS item12
PANAS [PAN13]	PANAS item13
PANAS [PAN14]	PANAS item14
PANAS [PAN15]	PANAS item15
PANAS [PAN16]	PANAS item16
PANAS [PAN17]	PANAS item17
PANAS [PAN18]	PANAS item18
PANAS [PAN19]	PANAS item19
PANAS [PAN20]	PANAS item20
NA	Negative affect subscale
PA	Positive affect subscale
PCS [PCS1]	PCS item1
PCS [PCS2]	PCS item2
PCS [PCS3]	PCS item3
PCS [PCS4]	PCS item4
PCS [PCS5]	PCS item5
PCS [PCS6]	PCS item6
PCS [PCS7]	PCS item7
PCS [PCS8]	PCS item8
PCS [PCS9]	PCS item9
PCS [PCS10]	PCS item10
PCS [PCS11]	PCS item11
PCS [PCS12]	PCS item12
PCS [PCS13]	PCS item13
Mag	Subscale Magnification
Rum	Subscale Rumination
Help	Subscale Helplessness
PCS_tot	Total score PCS
FPQ1-10 [FPQ1]	FPQ item1
FPQ1-10 [FPQ2]	FPQ item2
FPQ1-10 [FPQ3]	FPQ item3
FPQ1-10 [FPQ4]	FPQ item4
FPQ1-10 [FPQ5]	FPQ item5
FPQ1-10 [FPQ6]	FPQ item6
FPQ1-10 [FPQ7]	FPQ item7
FPQ1-10 [FPQ8]	FPQ item8
FPQ1-10 [FPQ9]	FPQ item9
FPQ1-10 [FPQ10]	FPQ item10
FPQ11-20 [FPQ11]	FPQ item11
FPQ11-20 [FPQ12]	FPQ item12
FPQ11-20 [FPQ13]	FPQ item13
FPQ11-20 [FPQ14]	FPQ item14
FPQ11-20 [FPQ15]	FPQ item15
FPQ11-20 [FPQ16]	FPQ item16
FPQ11-20 [FPQ17]	FPQ item17
FPQ11-20 [FPQ18]	FPQ item18
FPQ11-20 [FPQ19]	FPQ item19
FPQ11-20 [FPQ20]	FPQ item20
FPQ21-30 [FPQ21]	FPQ item21
FPQ21-30 [FPQ22]	FPQ item22
FPQ21-30 [FPQ23]	FPQ item23
FPQ21-30 [FPQ24]	FPQ item24
FPQ21-30 [FPQ25]	FPQ item25
FPQ21-30 [FPQ26]	FPQ item26
FPQ21-30 [FPQ27]	FPQ item27
FPQ21-30 [FPQ28]	FPQ item28
FPQ21-30 [FPQ29]	FPQ item29
FPQ21-30 [FPQ30]	FPQ item30
Medical	Fear of Pain: medical
Minor	Fear of Pain: minor
Severe	Fear of Pain: severe
FPQ_tot	Total score Fear of Pain Questionnaire
