# Supplementary material for: The effect of differential spatiotopic information on the acquisition and generalization of fear of movement-related pain
Source: PeerJ. 2019 May 15;7:e6913. doi: 10.7717/peerj.6913 (PMC6525585; doi:10.7717/peerj.6913)
Supplement: Supplemental Information 2 — The sheet “legend” includes the explanation of the variable names. [file peerj-07-6913-s002.xlsx]

## Sheet: Transpose_all startles probes
Ppnr	Age	Sex M=0; V=1	Condition	Balancering	Shock intensity_start	Shock pijnlijk_start	A1_CS-_1	A1_CS-_2	A1_CS-	A1_CS+_1	A1_CS+_2	A1_CS+	A1_ITI_1	A1_ITI_2	A1_ITI_3	A1_ITI_4	A1_ITI	A2_CS-_1	A2_CS-_2	A2_CS-	A2_CS+_1	A2_CS+_2	A2_CS+	A2_ITI_1	A2_ITI_2	A2_ITI_3	A2_ITI_4	A2_ITI	A3_CS-_1	A3_CS-_2	A3_CS-	A3_CS+_1	A3_CS+_2	A3_CS+	A3_ITI_1	A3_ITI_2	A3_ITI_3	A3_ITI_4	A3_ITI	A4_CS-_1	A4_CS-_2	A4_CS-	A4_CS+_1	A4_CS+_2	A4_CS+	A4_ITI_1	A4_ITI_2	A4_ITI_3	A4_ITI_4
1	20	1	LOC	L	17	8	44.4232	68.2994	56.3613	37.4725	49.835	43.6538	53.4987	62.5297	60.0228	55.6804	57.9329	51.2667	57.1089	54.1878	60.9473	53.748	57.3476	53.3499	54.1383	40.383	40.334	47.0513	54.0904	56.5804	55.3354	59.4531	66.4628	62.9579	43.3616	62.8966	47.4229	39.1285	48.2024	38.4583	53.2595	45.8589	35.9827	53.5851	44.7839	33.739	40.4543	54.5721	40.4377
2	19	1	LOC	R	32	8	56.6929	46.6192	51.656	74.6005	71.9228	73.2617	56.888	44.059	44.1442	41.9785	46.7674	59.058	41.2645	50.1612	46.1165	55.265	50.6907	53.7033	48.9885	53.3949	43.305	49.8479	60.1451	53.0456	56.5953	64.6895	56.9809	60.8352	42.2826	40.0547	52.4492	45.475	45.0654	45.6096	52.3887	48.9991	49.5116	76.4059	62.9587	43.5648	28.6025	43.6168	47.4473
3	20	1	MOV	L	32	9	43.004	45.0848	44.0444	45.1657	61.6556	53.4106	63.9224	44.3432	51.9149	47.5891	51.9424	46.6345	42.5976	44.616	58.6101	38.9599	48.785	50.7276	37.9464	50.8376	51.653	47.7912	67.6264	51.0924	59.3594	46.3162	78.0819	62.1991	47.4228	44.2771	43.496	70.4978	51.4234	44.2404	44.9868	44.6136	78.2531	61.254	69.7536	43.7777	46.6124	38.671	46.6319
4	20	1	MOV	R	48	8	65.1101	56.9724	61.0412	52.7964	54.5687	53.6825	69.5167	59.59	78.4814	42.7349	62.5808	51.661	59.5606	55.6108	56.1028	51.7607	53.9317	59.4683	64.6005	39.2624	40.1615	50.8732	46.837	49.1595	47.9983	52.3329	47.1416	49.7372	36.1035	38.3246	40.4549	46.5213	40.3511	50.9669	33.8071	42.387	50.618	59.7561	55.1871	49.6063	45.2014	43.3496	42.9879
5	19	1	LOC	L	40	8.5	53.4844	58.3805	55.9324	55.5627	59.3971	57.4799	59.6184	38.8523	48.0665	61.5734	52.0277	59.8603	57.9064	58.8833	53.2573	68.5017	60.8795	47.6688	45.9921	42.7316	48.1663	46.1397	59.3981	62.6762	61.0372	53.1309	49.3358	51.2333	49.8265	53.8801	47.9528	31.1591	45.7046	53.3003	57.0417	55.171	46.3936	26.8535	36.6236	50.8039	42.6396	35.8162	36.1658
6	24	1	LOC	R	11	7	64.4195	70.0447	67.2321	54.2362	69.5456	61.8909	70.0006	55.3406	49.8618	37.4182	53.1553	69.9275	57.1028	63.5151	51.5659	50.4061	50.986	45.7314	42.8229	44.494	49.6236	45.668	49.238	48.6618	48.9499	60.7256	41.7756	51.2506	46.3188	46.4014	37.1169	40.1092	42.4866	50.8602	42.4119	46.6361	43.7884	38.2355	41.012	44.3082	40.326	49.8169	37.0381
7	19	1	MOV	L	20	6	57.8081	60.2796	59.0439	57.5961	54.4409	56.0185	45.6778	57.6954	57.6263	44.6999	51.4249	54.0499	37.1766	45.6133	62.5905	52.5312	57.5608	48.3627	44.4511	44.3744	35.6117	43.2	48.2932	42.6172	45.4552	59.685	40.556	50.1205	47.0292	43.5127	42.1321	39.4026	43.0192	55.5166	52.0512	53.7839	40.3533	42.0573	41.2053	39.5746	38.6289	53.4891	45.5329
8	23	1	MOV	R	20	8	37.1094	64.8604	50.9849	54.2012	52.3875	53.2944	64.4589	73.1311	37.3018	71.0204	61.4781	49.2401	49.0668	49.1535	50.8226	58.3342	54.5784	43.6547	42.5117	53.0987	45.0012	46.0666	39.9518	51.3025	45.6272	48.8356	54.5208	51.6782	37.886	44.8165	58.5719	64.1637	51.3595	56.8883	38.9999	47.9441	48.3701	42.4925	45.4313	42.69	50.9719	50.2	42.3479
9	19	1	LOC	L	20	8	54.9216	55.7606	55.3411	51.9146	50.8649	51.3898	50.8499	52.2589	45.3943	49.223	49.4315	61.2163	69.0766	65.1464	52.1913	64.4463	58.3188	48.1309	48.4905	42.8381	39.3237	44.6958	45.3943	49.6251	47.5097	49.6401	64.4	57.02	34.8765	36.66	44.5527	50.473	41.6405	45.5571	35.1482	40.3526	82.3976	62.5489	72.4733	42.5914	43.75	38.5823	44.256
10	26	1	LOC	R	17	8	57.1209	69.4737	63.2973	49.467	67.2065	58.3368	54.9891	46.8539	48.2477	48.8267	49.7294	62.4348	68.7451	65.59	62.5702	64.1519	63.3611	43.102	42.1386	47.1231	43.7101	44.0184	42.3374	69.1974	55.7674	65.5996	64.0612	64.8304	39.2211	39.3361	40.8387	44.8308	41.0567	41.036	44.5568	42.7964	54.1485	47.6207	50.8846	43.6866	37.7779	43.0496	39.4942
11	28	0	MOV	L	36	8	55.9734	56.7124	56.3429	44.8124	65.0207	54.9165	63.3556	48.6331	44.9568	44.9956	50.4853	53.8554	44.8225	49.339	62.1605	82.9604	72.5605	44.6417	45.8978	44.7396	42.9755	44.5637	49.2504	44.7126	46.9815	84.2264	61.717	72.9717	46.0283	46.5176	45.1537	41.8889	44.8971	47.3753	45.4097	46.3925	51.0404	52.925	51.9827	50.258	51.2323	41.6279	43.7622
12	24	0	MOV	R	17	9	72.345	60.9355	66.6403	62.1853	48.4849	55.3351	55.8143	41.5174	57.8505	49.804	51.2466	75.6635	39.0758	57.3696	40.405	48.0169	44.2109	49.3673	43.9267	50.8093	46.5962	47.6749	45.4524	78.6524	62.0524	41.2248	46.0221	43.6234	60.1168	38.7251	44.102	48.3788	47.8307	43.4743	43.1817	43.328	50.9902	42.7829	46.8866	40.6183	48.5486	45.1285	41.8101
13	23	1	LOC	L	24	8	68.6315	65.213	66.9222	43.3067	60.9522	52.1294	47.7379	58.0271	66.2728	47.9356	54.9934	60.1908	55.2369	57.7138	69.112	57.9106	63.5113	47.1232	41.8985	41.6313	38.301	42.2385	53.3884	65.309	59.3487	35.3006	54.6703	44.9855	44.9302	41.2887	35.1763	42.2596	40.9137	41.3964	52.1621	46.7793	40.6654	59.1281	49.8968	47.4569	40.8749	36.0178	52.5898
14	22	0	LOC	R	36	8	40.1422	62.2695	51.2059	40.1892	60.794	50.4916	48.7969	52.0407	42.1663	47.7688	47.6932	61.1832	44.3326	52.7579	49.7744	57.0016	53.388	50.9628	43.4601	46.3915	50.2826	47.7743	45.9472	44.0417	44.9944	51.6532	63.6802	57.6667	41.8473	42.0144	42.2952	68.7211	48.7195	38.6866	39.2949	38.9908	31.0667	40.4367	35.7517	68.9166	40.1422	42.2632	45.9721
15	24	1	MOV	L	20	8	44.8034	37.2394	41.0214	60.0853	56.1819	58.1336	58.2794	61.6627	38.6551	32.5227	47.78	56.074	58.9899	57.532	26.939	55.2354	41.0872	58.0084	55.4115	31.1024	33.5724	44.5237	57.4407	48.1631	52.8019	55.5004	59.0295	57.2649	47.5432	56.9859	58.9739	45.1743	52.1693	56.9573	57.5027	57.23	47.7792	52.3295	50.0543	54.6664	54.0148	56.8002	57.1381
16	26	1	MOV	R	44	7	56.57	54.177	55.3735	45.0328	57.9647	51.4988	67.6258	58.2848	44.1259	39.2687	52.3263	39.1772	49.1889	44.1831	65.2746	52.8762	59.0754	47.1858	45.513	39.9736	37.1488	42.4553	62.2769	51.2249	56.7509	67.8429	53.956	60.8994	42.5636	39.966	38.7466	42.072	40.837	45.7022	63.6843	54.6932	62.1588	65.4486	63.8037	42.7097	38.8266	42.4696	51.6264
17	28	1	LOC	L	24	8	38.6099	75.9966	57.3033	67.3845	50.4626	58.9235	67.3978	60.7692	61.0352	41.1116	57.5785	50.1527	41.4141	45.7834	52.8042	48.443	50.6236	69.831	45.8853	41.6281	45.6653	50.7524	44.3955	54.0564	49.226	64.408	67.1908	65.7994	43.5092	47.0917	46.4091	41.834	44.711	50.0682	40.3218	45.195	55.2772	56.1932	55.7352	44.045	39.5373	40.9149	42.2853
18	55	0	LOC	R	20	8	44.9828	43.0406	44.0117	45.1073	44.2003	44.6538	50.103	45.7754	49.1867	43.4783	47.1359	45.2662	42.9078	44.087	69.7938	64.9087	67.3513	45.3545	44.2793	56.0325	50.7887	49.1138	43.7134	73.6967	58.7051	37.0135	66.7059	51.8597	47.5633	45.2931	48.4303	55.4657	49.1881	71.4005	42.4784	56.9395	42.3725	65.2275	53.8	65.5509	44.9651	41.8373	43.6512
19	51	0	MOV	L	32	8	49.5827	50.7688	50.1758	57.3338	38.5982	47.966	45.4679	59.979	93.3084	47.0047	61.44	41.0402	40.8018	40.921	61.8942	54.6583	58.2763	60.1936	53.858	49.4778	39.1249	50.6636	40.1546	44.43	42.2923	56.0862	43.1856	49.6359	54.0571	62.8854	40.6969	47.5159	51.2888	49.9185	56.1091	53.0138	47.6133	47.7616	47.6875	44.1261	46.4739	40.4078	45.2139
20	55	1	MOV	R	11	6	74.3499	56.8388	65.5943	55.0247	39.7936	47.4091	52.276	43.5068	81.6029	48.614	56.4999	39.5398	60.9914	50.2656	52.0246	44.6714	48.348	43.9926	58.76	43.7924	42.9893	47.3836	48.9949	48.5725	48.7837	45.3965	41.9714	43.684	47.076	46.1607	47.9086	41.8858	45.7578	42.1496	49.6345	45.892	41.9299	50.7721	46.351	38.1044	42.3105	74.3817	57.588
21	49	1	LOC	L	24	8	51.7676	43.4896	47.6286	91.7953	82.6144	87.2048	50.5882	56.3307	53.7099	50.0906	52.6798	48.2955	46.1499	47.2227	42.1785	41.2482	41.7133	58.1994	47.767	39.5712	41.734	46.8179	48.4836	43.0638	45.7737	54.4006	46.5635	50.4821	45.9977	39.7148	41.1664	43.2501	42.5323	50.2769	49.5025	49.8897	46.09	44.7153	45.4026	52.1352	48.0901	47.7551	47.8883
22	23	1	LOC	R	11	8	70.3301	61.8612	66.0957	50.5248	78.1629	64.3439	37.6534	42.2273	50.2049	41.8325	42.9795	44.5798	52.8391	48.7094	62.4744	68.0411	65.2577	51.1316	43.7709	40.8259	48.0263	45.9387	46.9093	39.6033	43.2563	72.3981	47.9882	60.1931	39.3836	45.8847	39.6235	39.2745	41.0416	51.2342	45.6347	48.4345	47.8791	55.8908	51.885	44.3004	40.0045	51.2497	39.9066
23	29	0	MOV	L	14	8	56.6452	54.2005	55.4228	59.1323	43.8383	51.4853	50.6179	50.092	51.9234	59.2287	52.9655	71.1099	41.6347	56.3723	58.5661	51.0908	54.8284	44.8305	58.9382	44.858	45.0772	48.426	64.9266	53.0614	58.994	55.0146	48.1638	51.5892	36.6856	57.2767	36.1609	45.4585	43.8954	56.807	43.7982	50.3026	64.0067	69.5333	66.77	41.0688	36.0495	53.2601	34.349
24	19	1	MOV	R	8	6	51.1397	56.3698	53.7548	73.3632	69.2112	71.2872	56.4047	51.2408	37.801	62.6441	52.0226	42.4993	40.5198	41.5096	57.1256	63.983	60.5543	42.7964	40.3703	41.9211	37.4187	40.6266	59.1835	43.4138	51.2987	47.6399	44.0728	45.8564	41.8562	39.5501	61.3929	38.8127	45.403	43.2551	45.0522	44.1536	47.9714	46.3562	47.1638	40.5938	46.8517	63.773	54.1673
25	22	1	LOC	L	44	7.5	63.3339	60.7414	62.0376	59.4492	87.4278	73.4385	56.2169	47.2121	43.3711	43.2449	47.5112	48.9898	45.6291	47.3094	47.279	77.9989	62.6389	50.5852	49.3211	46.9444	43.7461	47.6492	59.7443	43.1963	51.4703	42.5311	44.8764	43.7037	53.257	48.8922	52.8588	42.68	49.422	43.4224	49.961	46.6917	40.2289	43.6792	41.954	43.001	48.1007	56.0421	41.493
26	24	1	LOC	R	40	8	72.2768	70.5636	71.4202	42.2646	60.2007	51.2326	41.1556	42.5104	59.3906	39.0987	45.5388	69.0014	49.678	59.3397	64.9727	60.7701	62.8714	37.888	41.9413	41.9102	40.1395	40.4698	49.5776	45.6092	47.5934	60.4403	52.7757	56.608	42.2399	49.2993	42.2824	40.5038	43.5814	62.5384	44.0857	53.312	54.6149	57.5747	56.0948	41.1851	38.7549	38.456	47.1266
27	22	1	MOV	L	20	8	65.9795	35.9356	50.9576	62.8635	64.1866	63.525	66.8688	57.2642	50.1309	35.5089	52.4432	50.4905	64.2297	57.3601	63.7922	51.5483	57.6702	56.8679	53.0632	42.6931	45.8987	49.6307	49.5545	53.9204	51.7374	67.8835	45.8952	56.8894	54.3076	47.7527	35.7365	34.9567	43.1884	45.0132	68.0799	56.5465	48.7836	38.0916	43.4376	44.1775	55.3861	41.3286	42.9638
28	25	0	MOV	R	14	8	61.4777	64.61	63.0438	45.254	62.289	53.7715	51.1888	41.5907	45.9793	57.1374	48.974	70.5946	55.1935	62.8941	42.4275	56.1206	49.2741	46.2729	45.6076	34.3199	54.3529	45.1383	58.3937	40.5021	49.4479	62.273	52.9543	57.6137	53.8675	47.3833	34.2037	44.449	44.9759	51.3763	47.567	49.4716	58.3119	58.322	58.3169	45.6575	35.562	47.8946	40.1204
29	23	1	LOC	L	28	8	43.5205	48.7651	46.1428	44.5287	44.1438	44.3362	56.6827	49.7629	87.8607	61.4624	63.9422	43.291	44.5813	43.9361	43.6996	78.3538	61.0267	45.2652	46.0195	51.1694	52.3397	48.6985	47.1366	37.5209	42.3287	40.6861	42.875	41.7806	46.1039	45.9773	44.3733	44.1231	45.1444	57.7012	43.6086	50.6549	52.0118	44.9869	48.4993	52.2057	46.1817	48.7229	49.4809
30	22	1	LOC	R	14	9	56.067	57.8708	56.9689	46.9396	51.4844	49.212	56.1537	49.3545	53.0549	45.7691	51.0831	54.027	59.61	56.8185	55.2873	61.4751	58.3812	43.2107	41.0997	60.6244	38.9747	45.9774	54.7249	55.3849	55.0549	69.9552	60.3047	65.1299	44.6963	48.4157	41.8008	25.9576	40.2176	30.5089	58.6774	44.5931	52.2059	66.0846	59.1452	33.6642	48.3196	34.2187	62.6567
31	24	1	MOV	L	14	7	56.6047	50.6548	53.6297	43.1152	68.7044	55.9098	43.6477	72.6756	49.324	60.53	56.5443	57.4917	57.9067	57.6992	66.4393	42.6362	54.5378	56.051	48.9852	32.4795	51.8847	47.3501	31.2026	49.0898	40.1462	33.5724	43.0393	38.3058	47.6074	45.0505	42.7475	42.9739	44.5948	48.0064	60.0618	54.0341	57.2301	65.0588	61.1445	56.4868	50.1027	43.4018	39.5861
32	22	1	MOV	R	14	7.5	66.6327	48.8635	57.7481	39.9186	63.9589	51.9388	52.2978	46.5699	56.7436	46.5249	50.534	54.1059	49.9168	52.0113	39.4389	37.2841	38.3615	38.0085	47.5902	51.8244	47.2974	46.1801	55.9165	38.3431	47.1298	60.7178	59.7824	60.2501	41.8319	50.2552	42.6888	38.5092	43.3213	48.257	43.9931	46.125	50.804	44.5267	47.6653	46.0901	45.6947	67.9547	43.9385
34	21	1	LOC	R	8	6	39.3771	44.0651	41.7211	55.633	68.7373	62.1851	61.2043	61.1512	69.811	43.4303	58.8992	49.9635	74.6178	62.2907	56.0355	45.7386	50.887	44.6326	46.2518	36.9781	43.5143	42.8442	43.169	51.8106	47.4898	65.6994	42.6837	54.1915	41.4773	54.3088	63.6386	46.137	51.3904	38.9047	41.9638	40.4342	57.5358	44.339	50.9374	52.1811	44.349	44.6326	42.8416
35	23	0	MOV	L	11	6	61.3937	74.027	67.7103	71.4361	60.4547	65.9454	64.1922	45.233	50.9856	30.7192	47.7825	47.3057	48.3685	47.8371	59.931	48.989	54.46	47.2928	43.7234	44.452	33.2443	42.1781	59.3052	56.6511	57.9782	49.7309	38.468	44.0994	51.2485	48.7971	36.9109	35.1066	43.0158	47.8713	51.338	49.6047	51.5564	42.8791	47.2178	44.3362	46.8296	57.0535	61.9118
36	27	0	MOV	R	11	8	73.9221	66.6341	70.2781	52.8609	64.2781	58.5695	58.8924	57.4269	52.7962	51.87	55.2464	72.0279	44.0594	58.0436	55.1606	58.5162	56.8384	51.962	54.5335	45.4015	45.0839	49.2452	57.5795	47.0365	52.308	59.4506	39.968	49.7093	67.161	63.2327	44.028	39.0168	53.3596	44.2183	42.3096	43.264	41.0887	42.2196	41.6541	46.6392	40.3443	41.0406	43.3694
37	22	1	LOC	L	48	6	55.9234	43.3305	49.6269	48.2345	42.0736	45.154	48.5361	56.3154	51.8832	51.1001	51.9587	60.3348	47.8906	54.1127	44.467	35.2191	39.843	49.8753	49.5371	51.6232	43.4452	48.6202	43.3285	50.7635	47.046	80.9035	83.2974	82.1004	49.2639	39.0684	43.8921	45.8691	44.5234	46.8015	43.3056	45.0535	61.6739	70.9716	66.3227	46.154	48.0222	54.894	42.0676
38	23	1	LOC	R	14	7	52.1655	67.5427	59.8541	52.8506	58.494	55.6723	70.2617	58.819	49.4942	42.4766	55.2629	61.782	37.5507	49.6664	35.2386	63.2143	49.2265	65.4235	37.281	34.3139	42.4446	44.8657	40.0552	56.2138	48.1345	56.3725	54.6853	55.5289	47.869	46.2722	34.8659	47.5436	44.1377	59.8274	53.1226	56.475	52.1848	53.9916	53.0882	46.3792	46.7303	28.8162	50.3308
40	19	0	MOV	R	36	7	59.4002	53.9868	56.6935	58.4743	64.0599	61.2671	50.1149	43.1424	52.7247	61.9925	51.9936	64.3321	36.207	50.2696	64.3399	51.3698	57.8548	46.1744	45.7475	51.409	36.0621	44.8483	60.699	48.8286	54.7638	52.4623	46.3637	49.413	62.837	52.0055	37.862	34.8346	46.8848	67.2317	44.785	56.0083	58.9486	48.2883	53.6184	50.7289	33.8205	39.5829	47.8882
41	22	1	LOC	L	11	8	63.8175	47.8768	55.8471	57.7236	39.2378	48.4807	54.8126	55.4605	43.1222	42.4426	48.9595	57.0609	61.4735	59.2672	71.3992	67.0799	69.2395	45.3481	34.7542	49.9513	37.0754	41.7823	51.5576	66.4689	59.0133	58.8311	55.8134	57.3223	37.1334	37.5256	48.4988	45.8916	42.2624	68.994	44.1289	56.5615	56.6315	48.9952	52.8133	51.0121	39.0252	44.603	41.0492
42	20	0	LOC	R	88	8	75.5573	65.2256	70.3914	80.9033	51.399	66.1512	52.9949	52.9199	57.6838	43.0258	51.6561	61.0686	66.7879	63.9283	50.9315	46.4887	48.7101	40.8407	54.9786	54.7138	40.5726	47.7764	47.7367	46.8862	47.3114	64.5124	48.8919	56.7022	41.3099	41.0133	41.5703	45.7403	42.4085	51.1199	47.6761	49.398	50.2388	44.7205	47.4797	40.453	39.7589	34.8707	44.8083
44	22	1	MOV	R	20	8	43.395	71.7969	57.5959	60.4822	71.0605	65.7714	67.6538	63.5825	47.2609	44.0966	55.6484	70.7227	44.2118	57.4672	45.9823	47.9574	46.9698	51.0004	68.2601	41.951	41.8131	50.7561	50.5829	41.9977	46.2903	42.637	48.9181	45.7775	59.1794	47.94	43.4625	41.5766	48.0396	44.0142	41.6641	42.8392	43.5049	43.3248	43.4148	45.9988	42.8276	47.5139	42.2939
45	22	1	LOC	L	14	6	74.8421	54.5777	64.7099	59.0144	68.7142	63.8643	58.7917	50.4962	68.3411	46.8591	56.122	58.8615	42.746	50.8038	47.9148	38.9047	43.4098	39.4887	45.8236	37.4852	37.6852	40.1207	48.272	52.8209	50.5464	58.9512	54.9617	56.9564	47.1355	58.4662	47.3374	35.9105	47.2124	54.9145	60.38	57.6473	36.4181	42.8493	39.6337	55.1348	44.3655	35.6855	40.376
46	22	1	LOC	R	14	6	46.8161	62.8435	54.8298	48.3811	51.6089	49.995	78.3497	39.8656	72.6759	69.121	65.003	60.2693	45.879	53.0741	41.5027	40.9482	41.2255	48.1565	56.0878	57.7873	44.3375	51.5923	55.6851	59.6621	57.6736	42.5916	42.8591	42.7254	47.252	42.6179	40.7666	54.0805	46.1793	40.6675	52.4205	46.544	40.4464	44.8428	42.6446	37.2914	42.4204	49.1269	54.8797
47	23	0	MOV	L	14	8	36.9608	48.7015	42.8312	62.2601	57.444	59.8521	58.8761	59.1373	38.6126	57.9669	53.6482	56.992	65.3045	61.1482	78.4208	38.3242	58.3725	41.8037	54.9862	55.6358	46.5952	49.7552	46.747	37.0075	41.8773	63.2669	65.8058	64.5363	41.9992	49.0879	47.04	39.8759	44.5007	39.9518	40.4182	40.185	48.3449	48.252	48.2984	50.6247	48.3669	40.0688	47.761
48	33	0	MOV	R	36	8	66.8459	51.3174	59.0817	26.0815	50.897	38.4892	37.6752	43.3506	46.5659	45.8871	43.3697	56.1589	50.7202	53.4395	52.731	49.4902	51.1106	63.9692	66.1807	45.6472	40.4107	54.052	53.2789	69.2106	61.2447	67.3683	38.7556	53.0619	54.3947	45.8156	29.9262	41.9657	43.0256	58.8127	57.1286	57.9707	49.747	52.5524	51.1497	61.5382	43.2773	48.0969	35.9945
49	23	1	LOC	L	28	8	49.8414	58.9578	54.3996	53.6117	81.1869	67.3993	48.0408	47.053	46.9604	43.9728	46.5067	48.6997	50.469	49.5844	42.3217	41.0572	41.6895	52.8047	51.9927	50.6786	42.3749	49.4627	55.587	45.2652	50.4261	67.0506	44.8159	55.9332	55.6935	41.8723	40.4087	42.2361	45.0527	41.8655	52.9678	47.4167	56.1638	87.9723	72.068	53.1947	46.9511	53.6232	50.807
50	26	1	LOC	R	11	6	71.3136	63.8783	67.5959	68.744	68.8768	68.8104	59.3402	57.6005	44.4519	41.022	50.6036	66.6363	62.7876	64.712	59.96	47.9666	53.9633	40.1341	42.4163	45.5665	42.0531	42.5425	43.6764	53.0664	48.3714	42.1987	44.5912	43.3949	42.5074	39.4104	43.1134	42.7388	41.9425	44.9796	46.151	45.5653	49.8591	43.8698	46.8645	40.1731	42.0874	45.8688	43.3475
[truncated: 12 more columns]

## Sheet: legend
Variable name	Explanation
PPnr	Participant Number
Age	Age
Sex M=0; V=1	Sex: 1= female; 0= male
Condition	LOC=location group; MOV=movement group
Balancering	L= left movement CS+; R = right movement CS+
Shock intensity_start	intensity calibration painful stimulus (in miliamperes)
Shock pijnlijk_start	intensity calibration painful stimulus (rating scale from 0-10)
A1_CS-_1	Acquisition block 1 first probe during CS-
A1_CS-_2	Acquisition block 1 second probe during CS-
A1_CS-	Acquisition block 1 MEAN CS-
A1_CS+_1	Acquisition block 1 first probe during CS+
A1_CS+_2	Acquisition block 1 second probe during CS+
A1_CS+	Acquisition block 1 MEAN CS+
A1_ITI_1	Acquisition block 1 first probe during intertrial interval
A1_ITI_2	Acquisition block 1 second probe during intertrial interval
A1_ITI_3	Acquisition block 1 third probe during intertrial interval
A1_ITI_4	Acquisition block 1 fourth probe during intertrial interval
A1_ITI	Acquisition block 1 MEAN intertrial interval
A2_CS-_1	Acquisition block 2 first probe during CS-
A2_CS-_2	Acquisition block 2 second probe during CS-
A2_CS-	Acquisition block 2 MEAN CS-
A2_CS+_1	Acquisition block 2 first probe during CS+
A2_CS+_2	Acquisition block 2 second probe during CS+
A2_CS+	Acquisition block 2 MEAN CS+
A2_ITI_1	Acquisition block 2 first probe during intertrial interval
A2_ITI_2	Acquisition block 2 second probe during intertrial interval
A2_ITI_3	Acquisition block 2 third probe during intertrial interval
A2_ITI_4	Acquisition block 2 fourth probe during intertrial interval
A2_ITI	Acquisition block 2 MEAN intertrial interval
A3_CS-_1	Acquisition block 3 first probe during CS-
A3_CS-_2	Acquisition block 3 second probe during CS-
A3_CS-	Acquisition block 3 MEAN CS-
A3_CS+_1	Acquisition block 3 first probe during CS+
A3_CS+_2	Acquisition block 3 second probe during CS+
A3_CS+	Acquisition block 3 MEAN CS+
A3_ITI_1	Acquisition block 3 first probe during intertrial interval
A3_ITI_2	Acquisition block 3 second probe during intertrial interval
A3_ITI_3	Acquisition block 3 third probe during intertrial interval
A3_ITI_4	Acquisition block 3 fourth probe during intertrial interval
A3_ITI	Acquisition block 3 MEAN intertrial interval
A4_CS-_1	Acquisition block 4 first probe during CS-
A4_CS-_2	Acquisition block 4 second probe during CS-
A4_CS-	Acquisition block 4 MEAN CS-
A4_CS+_1	Acquisition block 4 first probe during CS+
A4_CS+_2	Acquisition block 4 second probe during CS+
A4_CS+	Acquisition block 4 MEAN CS+
A4_ITI_1	Acquisition block 4 first probe during intertrial interval
A4_ITI_2	Acquisition block 4 second probe during intertrial interval
A4_ITI_3	Acquisition block 4 third probe during intertrial interval
A4_ITI_4	Acquisition block 4 fourth probe during intertrial interval
A4_ITI	Acquisition block 4 MEAN intertrial interval
A5_CS-_1	Generalization test (block 5) first probe during CS-
A5_CS-_2	Generalization test (block 5) second probe during CS-
A5_CS-	Generalization test (block 5) MEAN CS-
A5_CS+_1	Generalization test (block 5) first probe during CS+
A5_CS+_2	Generalization test (block 5) second probe during CS+
A5_CS+	Generalization test (block 5) MEAN CS+
A5_ITI_1	Generalization test (block 5) first probe during intertrial interval
A5_ITI_2	Generalization test (block 5) second probe during intertrial interval
A5_ITI_3	Generalization test (block 5) third probe during intertrial interval
A5_ITI_4	Generalization test (block 5) fourth probe during intertrial interval
A5_ITI	Generalization test (block 5) MEAN intertrial interval
